# Supplementary material for: Systematic Review: Culturally Tailored Digital Substance Use Prevention Interventions for Black Adolescents
Source: JAACAP Open. 2026 Apr 2;4(4):569–88. doi: 10.1016/j.jaacop.2026.03.007 (PMC13420601; doi:10.1016/j.jaacop.2026.03.007)
Supplement: Supplementary Data [file mmc3.xlsx]

## Sheet: Sheet1
Author Name and Year	Title	1. Was the study described as randomized trial, a randomized clinical trial, or an RCT?	2. Was the method of randomization adequate (i.e., use of randomly generated assignment)?	3. Was the treatment allocation concealed (so that assignments could not be predicted)?	4. Were study participants and providers blinded to treatment group assignment?	5. Were the people assessing the outcomes blinded to the participants' group assignments?	6. Were the groups similar at baseline on important characteristics that could affect outcomes (e.g., demographics, risk factors, co-morbid conditions)?	7. Was the overall drop-out rate from the study at endpoint 20% or lower of the number allocated to treatment?	8. Was the differential drop-out rate (between treatment groups) at endpoint 15 percentage points or lower?	9. Was there high adherence to the intervention protocols for each treatment group?	10. Were other interventions avoided or similar in the groups (e.g., similar background treatments)?	11. Were outcomes assessed using valid and reliable measures, implemented consistently across all study participants?	12. Did the authors report that the sample size was sufficiently large to be able to detect a difference in the main outcome between groups with at least 80% power?	13. Were outcomes reported or subgroups analyzed prespecified (i.e., identified before analyses were conducted)?	14. Were all randomized participants analyzed in the group to which they were originally assigned, i.e., did they use an intention-to-treat analysis?	TOTAL	Qualitative rating
Cunningham 2009	Three-month follow-up of brief computerized and therapist interventions for alcohol and violence among teens.	Yes	Yes	Not reported	No	Not reported	Yes	Yes	yes	Yes	Yes	Yes	Yes	Yes	Yes	11	good
Cunningham 2010	Effects of a brief intervention for reducing violence and alcohol misuse among adolescents: a randomized controlled trial.	Yes	Yes	Yes	No	Not reported	Yes	Yes	Yes	Yes	Yes	Yes	Yes	Yes	Yes	12	good
Cunningham 2012	Brief motivational interviewing intervention for peer violence and alcohol use in teens: one-year follow-up.	Yes	Yes	Not reported	No	No	Yes	Yes	Yes	Yes	Yes	Yes	Yes	Yes	Yes	11	good
Schinke 2004	Reducing the risks of alcohol use among urban youth: three-year effects of a computer-based intervention with and without parent involvement.	Yes	Yes	Not reported	Not reported	Not reported	Yes	Yes	Yes	Yes	Yes	Yes	Not reported	Yes	Not reported	9	fair
Schinke 2006	Preventing Alcohol Abuse Among Early Adolescents Through Family and Computer-Based Interventions: Four-Year Outcomes and Mediating Variables.	Yes	Yes	Not reported	No	Not reported	Yes	Yes	Yes	Yes	Yes	Yes	Yes	Yes	Yes	11	good
Schwinn 2010	Preventing alcohol use among late adolescent urban youth: 6-year results from a computer-based intervention.	Yes	Yes	Not reported	No	Not reported	Yes	Yes	Yes	Yes	Yes	Yes	Yes	Yes	Yes	11	good
Schinke 2010	Longitudinal outcomes of an alcohol abuse prevention program for urban adolescents.	Yes	Yes	Not reported	No	Not reported	Yes	Yes	Yes	Yes	Yes	Yes	Yes	Yes	Yes	11	good
Sussman 1995	Empirical development of brief smoking prevention videotapes which target African-American adolescents	Yes	Not reported	Not reported	No	Not reported	Yes	Not reported	Not reported	Yes	Yes	Yes	No	Yes	Not reported	6	poor
Walton 2014	A randomized controlled trial testing the efficacy of a brief cannabis universal prevention program among adolescents in primary care.	Yes	Yes	Yes	No	Yes	Yes	Yes	Yes	Yes	Yes	Yes	Yes	Yes	Yes	13	good
Schinke 2011	Preventing substance use among Black and Hispanic adolescent girls: results from a computer-delivered, mother-daughter intervention approach.	Yes	Yes	Yes	No	Not reported	No	Yes	Yes	Yes	Yes	Yes	Not reported	Yes	Yes	10	good
Murry 2019	Pathways for African American Success: Results of Three-Arm Randomized Trial to Test the Effects of Technology-Based Delivery for Rural African American Families.	Yes	Yes	Yes	No	Not reported	Yes	Yes	No	Yes	Yes	Yes	No	Yes	Yes	10	good
